# Supplementary material for: Validation of Urinary Charged Metabolite Profiles in Colorectal Cancer Using Capillary Electrophoresis-Mass Spectrometry
Source: Metabolites. 2022 Jan 10;12(1):59. doi: 10.3390/metabo12010059 (PMC8779129; doi:10.3390/metabo12010059)
Supplement: Supplementary file 1 [file metabolites-12-00059-s001.zip]

Archive with 1 entries (1 files):
- metabolites-1486764-supplementary.pdf
